# Supplementary material for: Proteomic Insights on the Metabolism of Penicillium janczewskii during the Biotransformation of the Plant Terpenoid Labdanolic Acid
Source: Front Bioeng Biotechnol. 2017 Jul 31;5:45. doi: 10.3389/fbioe.2017.00045 (PMC5534450; doi:10.3389/fbioe.2017.00045)
Supplement: Supplementary file 1 [file data_sheet_1.xlsx]

## Sheet: Supplementary Material 1
Proteomic insights on the metabolism of Penicillium janczewskii during the biotransformation of the plant terpenoid labdanolic acid
Running title: Labdanolic acid hydroxylation by fungi
Isabel Martins,a Adélia Varela,a,b Luís M.T. Frija,c Mónica A.S. Estevão,c Sébastien Planchon,d Jenny Renaut,d Carlos A.M. Afonso,c and Cristina Silva Pereiraa,*
a Instituto de Tecnologia Química e Biológica António Xavier, Universidade Nova de Lisboa (ITQB NOVA), Av. da República, 2780-157, Oeiras, Portugal
b Instituto Nacional Investigação Agrária e Veterinária, Av. da República, 2780-157, Oeiras, Portugal
c Instituto de Investigação do Medicamento (iMed.ULisboa), Faculdade de Farmácia da Universidade de Lisboa, Av. Prof. Gama Pinto, 1649-003 Lisboa, Portugal
*Corresponding author: spereira@itqb.unl.pt
Analysis of the 2DE gels of Penicillium janczewskii secretome after growth on labdanolic acid media and control media
CV values
ANOVA p-values
PCA analyses

## Sheet: CV values
		Spots presenting coeficient of variation > 15% in the secretome of Penicillium janczewskii grown in labdanolic acid medium.
		Spots presenting coeficient of variation > 15% in the secretome of Penicillium janczewskii grown in the control medium.
		Spots presenting coeficient of variation < 15% in both secretomes and considered for the ANOVA analysis
		LABDANOLIC ACID MEDIUM				CONTROL MEDIUM
Spot#		Mean	StDev	CV (%)		Mean	StDev	CV (%)		Fold Change
6		0.449961	0.0091896	2.04231		0.406944	0.040883	10.0463		1.11
9		0.40979	0.0495604	12.0941		0.352653	0.0336135	9.53159		1.16
10		0.321585	0.00716556	2.2282		0.297612	0.0345201	11.599		1.08
12		0.400417	0.0236992	5.91863		0.360506	0.0200603	5.56447		1.11
13		0.395388	0.0179703	4.54497		0.372967	0.0213049	5.71227		1.06
14		0.299509	0.0122458	4.08861		0.345708	0.0146105	4.22625		0.87
17		0.332915	0.0338331	10.1627		0.379603	0.0405795	10.69		0.88
18		0.409517	0.0173161	4.22842		0.446094	0.0599492	13.4387		0.92
19		0.366686	0.0196709	5.36452		0.392247	0.0568715	14.4989		0.93
21		0.441938	0.0143663	3.25074		0.396234	0.041843	10.5602		1.12
25		0.300336	0.0276263	9.19845		0.327962	0.041427	12.6316		0.92
26		0.312204	0.0394743	12.6438		0.330931	0.0361835	10.9339		0.94
27		0.432146	0.0133496	3.08915		0.44001	0.0533305	12.1203		0.98
28		0.401606	0.0149607	3.72522		0.421542	0.0407563	9.66838		0.95
29		0.43186	0.0290107	6.71761		0.40891	0.0384121	9.39376		1.06
30		0.379215	0.019791	5.21896		0.356484	0.0126436	3.54675		1.06
31		0.419001	0.0134268	3.20448		0.435907	0.0477121	10.9455		0.96
32		0.517106	0.0152385	2.94688		0.518006	0.0483038	9.32494		1
35		0.201725	0.00497183	2.46466		0.262817	0.0514881	19.5908		0.77
37		0.39724	0.0119237	3.00163		0.440162	0.0412243	9.36572		0.9
38		0.299875	0.0242495	8.08654		0.360289	0.0516658	14.3401		0.83
39		0.443137	0.0112445	2.53748		0.470979	0.0391264	8.30745		0.94
39		0.442619	0.0108935	2.46114		0.45366	0.0474958	10.4695		0.98
40		0.494286	0.0359001	7.26303		0.513772	0.0601312	11.7039		0.96
41		0.523264	0.0259475	4.95878		0.529435	0.0588532	11.1162		0.99
41		0.376646	0.00635839	1.68816		0.325013	0.0297479	9.15284		1.16
54		0.446253	0.0158572	3.55342		0.397856	0.0560496	14.0879		1.12
55		0.569468	0.0139457	2.4489		0.528801	0.0458149	8.66391		1.08
56		0.441536	0.0197915	4.48243		0.41521	0.00365135	0.879399		1.06
57		0.450135	0.0381429	8.47366		0.452363	0.0514889	11.3822		1
60		0.458905	0.0161594	3.52129		0.553573	0.0193274	3.49139		0.83
62		0.392841	0.0239323	6.09211		0.423657	0.0432221	10.2022		0.93
63		0.456447	0.0225087	4.93128		0.489469	0.0199859	4.08317		0.93
64		0.424861	0.0144504	3.4012		0.425852	0.0445347	10.4578		1
64		0.405186	0.0113749	2.80731		0.433715	0.0570219	13.1473		0.93
66		0.504085	0.00987865	1.95972		0.506791	0.0569178	11.231		0.99
67		0.303647	0.00851193	2.80323		0.314554	0.0266083	8.45906		0.97
68		0.384476	0.0123189	3.20407		0.318698	0.0293893	9.22168		1.21
69		0.312116	0.0375757	12.039		0.296105	0.0298521	10.0816		1.05
72		0.309549	0.00966655	3.12279		0.311244	0.0463809	14.9018		0.99
73		0.354795	0.00816782	2.30212		0.315823	0.0106865	3.3837		1.12
76		0.337804	0.0192333	5.6936		0.416023	0.0383433	9.21662		0.81
89		0.406125	0.0175695	4.32613		0.399067	0.0409999	10.2739		1.02
100		0.381456	0.0198989	5.21657		0.427297	0.0282295	6.60652		0.89
105		0.444124	0.0112934	2.54284		0.482843	0.0184526	3.82165		0.92
112		0.475944	0.00793081	1.66633		0.444322	0.0343623	7.73365		1.07
115		0.472349	0.00411393	0.870951		0.383939	0.0156998	4.08913		1.23
117		0.352237	0.0233454	6.62777		0.293546	0.0234278	7.98096		1.2
120		0.229092	0.0216292	9.44126		0.219384	0.0152746	6.96248		1.04
121		0.310315	0.00994417	3.20454		0.324529	0.0316063	9.73915		0.96
125		0.322186	0.0076933	2.38785		0.319396	0.0133995	4.19526		1.01
126		0.408874	0.0126593	3.09613		0.350398	0.0147501	4.20954		1.17
129		0.464382	0.0210821	4.53982		0.379148	0.015377	4.05566		1.22
132		0.312024	0.018147	5.81589		0.325971	0.0190951	5.85791		0.96
133		0.388163	0.0240849	6.20483		0.450887	0.0477744	10.5956		0.86
134		0.275122	0.00960518	3.49125		0.301528	0.0132002	4.37776		0.91
138		0.254124	0.0244635	9.62657		0.26265	0.00708572	2.69778		0.97
170		0.376903	0.0507863	13.4746		0.403479	0.0588126	14.5764		0.93
171		0.266709	0.0398847	14.9544		0.306703	0.0342005	11.151		0.87
173		0.40707	0.00832835	2.04593		0.441616	0.0179781	4.07098		0.92
176		0.321195	0.0156168	4.8621		0.286124	0.0295812	10.3386		1.12
200		0.264035	0.0217507	8.23779		0.279028	0.0385696	13.8228		0.95
300		0.461435	0.00991012	2.14767		0.322157	0.0297024	9.21986		1.43
301		0.470792	0.0290043	6.16074		0.406735	0.0323699	7.95848		1.16
h		0.321465	0.0154285	4.79945		0.357736	0.0361975	10.1185		0.9
k		0.343881	0.0336005	9.77095		0.28993	0.0303073	10.4533		1.19
NoID_1		0.526574	0.0305941	5.81002		0.61952	0.223982	36.1541		0.85
NoID_10		0.345429	0.00952707	2.75804		0.392093	0.0544728	13.8928		0.88
NoID_100		0.358602	0.0297942	8.30842		0.362201	0.0786302	21.709		0.99
NoID_101		0.420684	0.0715877	17.017		0.423289	0.0488406	11.5384		0.99
NoID_102		0.360177	0.0149594	4.15335		0.414117	0.0628996	15.1888		0.87
NoID_103		0.656437	0.117624	17.9186		0.712714	0.125542	17.6147		0.92
NoID_104		0.65499	0.154768	23.629		0.626093	0.188064	30.0378		1.05
NoID_105		0.480105	0.199184	41.4876		0.416595	0.0671502	16.1188		1.15
NoID_106		0.389115	0.0215976	5.55045		0.35054	0.0612616	17.4763		1.11
NoID_107		0.335045	0.108228	32.3026		0.265233	0.0199212	7.51083		1.26
NoID_108		0.489785	0.0178624	3.64698		0.452432	0.0733398	16.2101		1.08
NoID_109		0.379342	0.0100315	2.64444		0.395401	0.0800352	20.2415		0.96
NoID_11		0.414481	0.0243212	5.86787		0.47063	0.0386046	8.20275		0.88
NoID_110		0.467906	0.1111	23.7442		0.431852	0.0872137	20.1953		1.08
NoID_111		0.390283	0.036654	9.39165		0.325264	0.0521554	16.0348		1.2
NoID_112		0.325841	0.0266347	8.17412		0.381865	0.0652754	17.0938		0.85
NoID_113		0.430183	0.0344534	8.00901		0.526585	0.172578	32.773		0.82
NoID_114		0.458197	0.0190782	4.16375		0.536588	0.110989	20.6842		0.85
NoID_115		0.363685	0.0042459	1.16747		0.349912	0.0541167	15.4658		1.04
NoID_116		0.292745	0.0232858	7.9543		0.283073	0.0812545	28.7044		1.03
NoID_117		0.38095	0.0968381	25.4201		0.327257	0.0176413	5.39067		1.16
NoID_118		0.400574	0.0635951	15.876		0.413281	0.0810186	19.6037		0.97
NoID_119		0.278315	0.0605514	21.7564		0.310164	0.0508591	16.3975		0.9
NoID_12		0.40447	0.0248455	6.14274		0.399006	0.068979	17.2877		1.01
NoID_120		0.411865	0.0905324	21.9811		0.326346	0.0451458	13.8337		1.26
NoID_121		0.404759	0.0960954	23.7414		0.304646	0.0419974	13.7857		1.33
NoID_122		0.282491	0.0481676	17.051		0.304561	0.0649632	21.3301		0.93
NoID_123		0.330934	0.0745735	22.5343		0.331783	0.0979016	29.5077		1
NoID_124		0.284992	0.0445557	15.634		0.284399	0.0654397	23.0098		1
NoID_125		0.332704	0.0582904	17.5202		0.375029	0.0998275	26.6186		0.89
NoID_126		0.257611	0.0415698	16.1367		0.25935	0.0289445	11.1604		0.99
NoID_127		0.279441	0.0465391	16.6543		0.298885	0.047393	15.8566		0.93
NoID_128		0.392696	0.0507912	12.934		0.431773	0.115504	26.7512		0.91
NoID_129		0.364741	0.0594289	16.2934		0.426851	0.0680524	15.9429		0.85
NoID_13		0.352603	0.0225341	6.39079		0.395187	0.0137951	3.49078		0.89
NoID_130		0.332919	0.0410807	12.3396		0.34642	0.123224	35.5708		0.96
NoID_131		0.378276	0.00792097	2.09397		0.356469	0.105131	29.4923		1.06
NoID_132		0.349557	0.026341	7.53554		0.36234	0.0642072	17.7202		0.96
NoID_133		0.540444	0.180892	33.471		0.392004	0.0153253	3.90948		1.38
NoID_134		0.33436	0.0245222	7.33406		0.323139	0.0547916	16.956		1.03
NoID_135		0.34275	0.0211074	6.15826		0.320203	0.0574558	17.9435		1.07
NoID_136		0.478588	0.0198245	4.1423		0.717137	0.189934	26.485		0.67
NoID_137		0.414543	0.0257191	6.2042		0.341755	0.0325714	9.53063		1.21
NoID_139		0.319447	0.0053852	1.68579		0.276954	0.0199514	7.20386		1.15
NoID_14		0.371603	0.0681845	18.3487		0.306435	0.0090721	2.96053		1.21
NoID_140		0.393781	0.00862777	2.19101		0.318144	0.037621	11.8252		1.24
NoID_141		0.31867	0.0190222	5.96926		0.265842	0.0213381	8.02658		1.2
NoID_142		0.429121	0.036502	8.50624		0.364363	0.0472679	12.9728		1.18
NoID_143		0.488243	0.0704094	14.421		0.413817	0.0918439	22.1943		1.18
NoID_144		0.443227	0.0472672	10.6643		0.411459	0.0397945	9.67155		1.08
NoID_145		0.422831	0.0147001	3.47659		0.386668	0.0529191	13.6859		1.09
NoID_146		0.306233	0.00268913	0.87813		0.305591	0.0343285	11.2335		1
NoID_147		0.184231	1.01328	550.004		0.376453	0.0423505	11.2499		0.49
NoID_148		0.39399	0.0339463	8.61604		0.480239	0.0526194	10.9569		0.82
NoID_149		0.385221	0.0118659	3.08029		0.381585	0.0261428	6.8511		1.01
NoID_15		0.290287	0.0359597	12.3876		0.246888	0.0262655	10.6386		1.18
NoID_150		0.498952	0.0154553	3.09755		0.459288	0.06476	14.1001		1.09
NoID_151		0.423245	0.00902658	2.13271		0.485398	0.0716196	14.7548		0.87
NoID_152		0.344349	0.022521	6.54016		0.343185	0.0475298	13.8496		1
NoID_153		0.426262	0.00228569	0.536218		0.431434	0.0293279	6.79779		0.99
NoID_154		0.421902	0.00154558	0.366336		0.338047	0.00417664	1.23552		1.25
NoID_155		0.344527	0.0326479	9.47616		0.331339	0.0178956	5.40098		1.04
NoID_156		0.480442	0.0296207	6.16531		0.521523	0.0333882	6.40206		0.92
NoID_157		0.339306	0.0273844	8.07069		0.394106	0.0310631	7.88191		0.86
NoID_158		0.356851	0.035004	9.80913		0.411659	0.0521695	12.673		0.87
NoID_159		0.484638	0.0323605	6.67725		0.507817	0.0354782	6.98643		0.95
NoID_16		0.283028	0.0232279	8.20694		0.264961	0.0492448	18.5857		1.07
NoID_160		0.353306	0.00432352	1.22373		0.342569	0.028529	8.32796		1.03
NoID_161		0.444243	0.00533673	1.20131		0.421556	0.0593141	14.0703		1.05
NoID_162		0.427707	0.0385623	9.01606		0.423208	0.0572412	13.5256		1.01
NoID_163		0.347963	0.0216306	6.21636		0.393306	0.0695236	17.6767		0.88
NoID_164		0.382689	0.00712727	1.86242		0.353243	0.0317425	8.98604		1.08
NoID_165		0.310417	0.00954639	3.07534		0.293732	0.0355346	12.0976		1.06
NoID_166		0.3687	0.0486824	13.2038		0.306641	0.0156531	5.10471		1.2
NoID_167		0.287761	0.0403366	14.0174		0.333426	0.027743	8.32059		0.86
NoID_168		0.3254	0.0209384	6.43466		0.329896	0.039798	12.0638		0.99
NoID_169		0.37767	0.0174496	4.62033		0.338085	0.0247428	7.3185		1.12
NoID_169		0.354409	0.0275244	7.76627		0.344044	0.035896	10.4336		1.03
NoID_17		0.340665	0.00818756	2.40341		0.285721	0.0317609	11.116		1.19
NoID_171		0.254579	0.0201607	7.91924		0.25562	0.0192839	7.54395		1
NoID_172		0.287794	0.0270546	9.40067		0.268479	0.0380452	14.1707		1.07
NoID_173		0.335745	0.00661811	1.97117		0.364443	0.0182661	5.01205		0.92
NoID_174		0.252042	0.0323039	12.8169		0.274079	0.0283308	10.3367		0.92
NoID_175		0.372276	0.0450844	12.1105		0.440291	0.0535574	12.1641		0.85
NoID_176		0.274453	0.0129731	4.72687		0.257774	0.0180553	7.00432		1.06
NoID_177		0.368072	0.0227803	6.18908		0.403224	0.0119849	2.97227		0.91
NoID_178		0.514363	0.0482203	9.37477		0.48639	0.019994	4.1107		1.06
NoID_179		0.500099	0.0062704	1.25383		0.509215	0.0197602	3.88052		0.98
NoID_18		0.358426	0.0215789	6.02046		0.322475	0.0371696	11.5263		1.11
NoID_180		0.369436	0.0114942	3.11127		0.344809	0.0448223	12.9992		1.07
NoID_181		0.434584	0.0204863	4.71401		0.386425	0.0473223	12.2462		1.12
NoID_182		0.35032	0.0460348	13.1408		0.373232	0.0334082	8.95106		0.94
NoID_183		0.494824	0.0510315	10.3131		0.525701	0.0437438	8.32104		0.94
NoID_184		0.266968	0.0358354	13.4231		0.243509	0.00270526	1.11095		1.1
NoID_185		0.444567	0.030563	6.87477		0.381207	0.0456843	11.9841		1.17
NoID_186		0.368056	0.0284046	7.71746		0.37021	0.0245833	6.64037		0.99
NoID_187		0.388	0.0168595	4.34522		0.431405	0.0649432	15.0539		0.9
NoID_188		0.276255	0.0384106	13.904		0.296668	0.0133744	4.50821		0.93
NoID_189		0.334498	0.0386516	11.5551		0.350605	0.0191581	5.46428		0.95
NoID_19		0.367869	0.00571384	1.55322		0.363713	0.0112593	3.09564		1.01
NoID_190		0.411714	0.0434704	10.5584		0.332651	0.0244749	7.35754		1.24
NoID_191		0.260155	0.0265538	10.2069		0.27534	0.0311999	11.3314		0.94
NoID_192		0.283279	0.0399883	14.1162		0.273937	0.00857678	3.13094		1.03
NoID_193		0.409012	0.00476329	1.16458		0.406387	0.0329788	8.11512		1.01
NoID_194		0.438584	0.0347781	7.92963		0.491546	0.058158	11.8316		0.89
NoID_2		0.403779	0.0263721	6.53132		0.355069	0.0432677	12.1857		1.14
NoID_20		0.339597	0.0145563	4.28636		0.298453	0.0208773	6.99519		1.14
NoID_21		0.364153	0.00823274	2.26079		0.305729	0.038227	12.5036		1.19
NoID_22		0.272025	0.018759	6.89604		0.252365	0.00562102	2.22734		1.08
NoID_23		0.330109	0.0150454	4.55772		0.345083	0.0716118	20.752		0.96
NoID_24		0.31537	0.0261795	8.3012		0.327521	0.0472763	14.4346		0.96
NoID_25		0.2627	0.0308564	11.7458		0.284481	0.0176011	6.18708		0.92
NoID_26		0.280553	0.0126888	4.52278		0.254981	0.015873	6.22517		1.1
NoID_27		0.260514	0.0479702	18.4137		0.266505	0.00284792	1.06862		0.98
NoID_28		0.277952	0.0140432	5.05239		0.263462	0.011337	4.30309		1.05
NoID_29		0.267472	0.0439164	16.4191		0.251241	0.0311119	12.3833		1.06
NoID_3		0.387979	0.0020357	0.524692		0.371206	0.0562226	15.1459		1.05
NoID_30		0.274074	0.0627106	22.8809		0.257841	0.0269356	10.4466		1.06
NoID_31		0.277055	0.0289595	10.4526		0.254642	0.0499619	19.6204		1.09
NoID_32		0.254207	0.0390432	15.3588		0.272226	0.0333319	12.2442		0.93
NoID_33		0.291997	0.0159042	5.4467		0.24616	0.0332136	13.4927		1.19
NoID_34		0.271713	0.0373509	13.7464		0.269193	0.0159099	5.91023		1.01
NoID_35		0.272442	0.0328768	12.0674		0.272594	0.0214626	7.87348		1
NoID_36		0.322516	0.00548524	1.70076		0.287493	0.0399158	13.8841		1.12
NoID_37		0.255827	0.0436705	17.0703		0.262774	0.0267613	10.1841		0.97
NoID_38		0.402214	0.0142131	3.53372		0.403885	0.0572183	14.167		1
NoID_39		0.531307	0.0110362	2.07718		0.470912	0.0491003	10.4266		1.13
NoID_4		0.455995	0.00642168	1.40828		0.421571	0.0285175	6.76458		1.08
NoID_40		0.323784	0.121948	37.6635		0.33244	0.0262075	7.88336		0.97
NoID_41		0.385064	0.0120544	3.13049		0.38667	0.0807171	20.8749		1
NoID_42		0.430266	0.0176483	4.10171		0.410507	0.0413792	10.08		1.05
NoID_43		0.381971	0.0156681	4.10191		0.438389	0.0566361	12.9192		0.87
NoID_44		0.377817	0.0386713	10.2355		0.369238	0.0481441	13.0388		1.02
NoID_45		0.43861	0.00881644	2.01009		0.464253	0.0330965	7.12899		0.94
NoID_46		0.362196	0.0303674	8.38424		0.382698	0.0321338	8.39664		0.95
NoID_47		0.418203	0.00710811	1.69968		0.446805	0.0931523	20.8485		0.94
NoID_48		0.451876	0.0114738	2.53916		0.351067	0.0555117	15.8123		1.29
NoID_49		0.268648	0.0451737	16.8152		0.287797	0.0244316	8.48917		0.93
NoID_5		0.483959	0.0119047	2.45986		0.446011	0.0441301	9.8944		1.09
NoID_50		0.400535	0.0135957	3.39439		0.38636	0.0616066	15.9454		1.04
NoID_51		0.450189	0.0163435	3.63036		0.409697	0.0704569	17.1973		1.1
NoID_52		0.358704	0.00988282	2.75515		0.344458	0.0688397	19.9849		1.04
NoID_54		0.534166	0.103065	19.2946		0.435007	0.20087	46.1763		1.23
NoID_54		0.337367	0.0541182	16.0413		0.359628	0.089715	24.9466		0.94
NoID_55		0.588148	0.12614	21.447		0.481188	0.239789	49.8327		1.22
NoID_56		0.341835	0.0481077	14.0734		0.343733	0.111438	32.42		0.99
NoID_57		0.652179	0.148409	22.7559		0.503308	0.13782	27.3828		1.3
NoID_58		0.411638	0.0448216	10.8886		0.341669	0.0662152	19.3799		1.2
NoID_59		0.44512	0.0135872	3.05249		0.446641	0.0685621	15.3506		1
NoID_6		0.423445	0.0166537	3.93291		0.385769	0.0553041	14.3361		1.1
NoID_60		0.55471	0.160589	28.95		0.435716	0.0206402	4.73706		1.27
NoID_61		0.509304	0.1537	30.1785		0.428459	0.0761239	17.7669		1.19
NoID_62		0.564068	0.215234	38.1575		0.441503	0.0211719	4.79541		1.28
NoID_63		0.268764	0.0353042	13.1358		0.261465	0.0411213	15.7273		1.03
NoID_64		0.50802	0.146329	28.8039		0.428433	0.0350407	8.17882		1.19
NoID_65		0.593372	0.188308	31.7352		0.498872	0.0668541	13.4011		1.19
NoID_66		0.414408	0.0194497	4.69336		0.462362	0.0755055	16.3304		0.9
NoID_67		0.473715	0.0365237	7.71006		0.539835	0.158988	29.4512		0.88
NoID_68		0.517895	0.00645356	1.24611		0.582893	0.197957	33.9612		0.89
NoID_69		0.391989	0.0259697	6.62511		0.487995	0.210998	43.2378		0.8
NoID_7		0.468075	0.0297543	6.35673		0.461271	0.0445481	9.65769		1.01
NoID_70		0.447273	0.0455055	10.174		0.432773	0.0891103	20.5905		1.03
NoID_71		0.365665	0.058584	16.0212		0.317627	0.0696061	21.9144		1.15
NoID_72		0.632625	0.183513	29.0082		0.467685	0.0189969	4.0619		1.35
NoID_73		0.638033	0.175549	27.5141		0.487041	0.0143761	2.95172		1.31
NoID_74		0.64062	0.178385	27.8457		0.484071	0.0172738	3.56845		1.32
NoID_75		0.645557	0.184103	28.5185		0.501974	0.046518	9.26702		1.29
NoID_76		0.341368	0.046515	13.626		0.400483	0.0765463	19.1135		0.85
NoID_77		0.380303	0.117774	30.9686		0.346945	0.0782946	22.5669		1.1
NoID_78		0.335307	0.0532116	15.8696		0.323217	0.0259886	8.0406		1.04
NoID_79		0.360806	0.0499748	13.8509		0.390445	0.101616	26.0257		0.92
NoID_8		0.328198	0.0495507	15.0978		0.311288	0.0987346	31.7181		1.05
NoID_80		0.463557	0.00425173	0.917198		0.656343	0.230701	35.1494		0.71
NoID_81		0.498948	0.0351585	7.04654		0.719031	0.185628	25.8165		0.69
NoID_82		0.434734	0.0128822	2.96323		0.529589	0.242336	45.7593		0.82
NoID_83		0.483127	0.00477547	0.988451		0.438297	0.0912111	20.8104		1.1
NoID_84		0.315466	0.00923069	2.92605		0.288226	0.0602651	20.909		1.09
NoID_85		0.279381	0.0378924	13.563		0.289921	0.0676154	23.322		0.96
NoID_86		0.561078	0.0130042	2.31772		0.663902	0.17867	26.9121		0.85
NoID_87		0.535291	0.0185713	3.46939		0.71604	0.189166	26.4184		0.75
NoID_88		0.528424	0.015132	2.86361		0.772083	0.197842	25.6244		0.68
NoID_89		0.427735	0.0254303	5.94534		0.598721	0.197186	32.9345		0.71
NoID_9		0.307099	0.0221815	7.22291		0.341768	0.0355965	10.4154		0.9
NoID_90		0.48212	0.0204173	4.23491		0.653328	0.197933	30.2961		0.74
NoID_91		0.444587	0.00769429	1.73066		0.426843	0.0531905	12.4614		1.04
NoID_92		0.305456	0.0506568	16.584		0.27709	0.0181784	6.56048		1.1
NoID_93		0.371154	0.0233252	6.2845		0.354561	0.0922683	26.0232		1.05
NoID_94		0.184533	0.0221604	12.0089		0.24337	0.0610444	25.083		0.76
NoID_95		0.446844	0.0256836	5.74778		0.539639	0.238376	44.1733		0.83
NoID_96		0.408713	0.00360107	0.881076		0.474942	0.130433	27.463		0.86
NoID_97		0.418681	0.0188771	4.50872		0.500101	0.0956321	19.1226		0.84
NoID_98		0.341631	0.0944472	27.646		0.337809	0.0518596	15.3517		1.01
NoID_99		0.291199	0.028711	9.85958		0.277596	0.0550699	19.8381		1.05

## Sheet: ANOVA p-values
ANOVA (XL-stat)
	Spots presenting p-value < 0.05, considered for the pincipal components analysis (PCA)
	Spots presenting p-value > 0.05
Spot#	p-Value
115	0.000703597
300	0.00152741
60	0.00287585
129	0.00481053
126	0.00646834
73	0.00739248
14	0.0137239
NoID_139	0.0235547
NoID_140	0.0274243
NoID_141	0.0328731
76	0.0342411
105	0.0362266
117	0.0371619
NoID_137	0.0384851
NoID_138	0.0391646
41	0.0423949
NoID_17	0.0440543
134	0.0487281
NoID_20	0.0488083
NoID_13	0.0492301
NoID_190	0.0516372
NoID_21	0.060822
NoID_173	0.0627372
e	0.0631221
NoID_148	0.0755229
NoID_177	0.0772142
100	0.0830408
NoID_157	0.0836635
56	0.0861343
NoID_169	0.086247
NoID_169	0.086247
12	0.0899764
NoID_26	0.0947918
NoID_33	0.0973313
NoID_11	0.100044
NoID_166	0.10342
NoID_39	0.106187
NoID_197	0.107823
35	0.110236
NoID_4	0.110981
133	0.112135
NoID_185	0.116567
NoID_142	0.133571
38	0.140666
176	0.143547
21	0.148063
6	0.150021
NoID_22	0.157041
37	0.158247
NoID_15	0.166675
NoID_175	0.16771
30	0.168969
NoID_2	0.171237
NoID_43	0.171665
9	0.173759
NoID_181	0.181061
NoID_167	0.181485
NoID_196	0.185594
NoID_156	0.186121
NoID_164	0.192017
112	0.19536
17	0.200617
NoID_158	0.205311
NoID_36	0.206625
NoID_151	0.210146
55	0.215308
NoID_10	0.217663
NoID_18	0.220973
NoID_53	0.22353
NoID_5	0.223805
NoID_9	0.225487
13	0.235963
NoID_28	0.236726
NoID_194	0.247259
171	0.257778
NoID_176	0.26363
NoID_45	0.264454
39	0.301755
39	0.301755
10	0.304179
NoID_145	0.317748
NoID_184	0.321401
NoID_6	0.321705
NoID_187	0.32524
NoID_143	0.327735
62	0.340782
NoID_163	0.341451
NoID_25	0.348107
NoID_150	0.360429
18	0.367398
25	0.390998
NoID_147	0.392505
NoID_178	0.405871
NoID_180	0.408777
132	0.41101
NoID_144	0.423504
NoID_174	0.424562
NoID_188	0.433751
NoID_159	0.45017
29	0.455327
NoID_46	0.466891
NoID_183	0.470768
28	0.470935
NoID_165	0.476121
NoID_179	0.488729
NoID_42	0.489165
121	0.49874
19	0.50271
NoID_172	0.513215
NoID_182	0.523796
68	0.535995
68	0.535995
NoID_161	0.545418
NoID_189	0.553056
NoID_160	0.554341
NoID_191	0.555834
120	0.559941
NoID_155	0.572697
26	0.577391
170	0.585462
31	0.586448
NoID_195	0.589064
138	0.593157
69	0.594338
NoID_19	0.599038
40	0.655046
NoID_192	0.712564
NoID_24	0.716794
63	0.716988
125	0.770078
NoID_153	0.775918
89	0.797586
27	0.816498
NoID_44	0.82167
NoID_7	0.836637
NoID_149	0.837117
NoID_168	0.870945
41	0.87607
NoID_193	0.89807
NoID_162	0.915546
NoID_34	0.919539
NoID_186	0.92568
66	0.939248
NoID_171	0.951562
72	0.953552
57	0.954873
NoID_38	0.963182
NoID_152	0.971275
64	0.972495
64	0.972495
NoID_146	0.975779
32	0.976922
NoID_35	0.994995
NoID_154	< 0.0001

## Sheet: PCA_HID
	5.13563	-1.55746	0.0370992	0.0696175	-0.014936	-0.011562	1.92906	-1.09096	-0.298603	-0.130972	-0.0818281	0.161114
	2.50627	-2.49702	0.01194	-0.0295119	-0.032571	-0.00235122	1.95829	-1.04514	-0.101206	-0.109117	0.29225	-0.125027
	10.4079	1.84874	-0.0728024	-0.114359	0.0128151	-0.0161328	1.99402	-0.871338	0.397864	0.348866	-0.184864	-0.0297653
	4.571	-1.49673	-0.0646484	-0.0503667	0.0290905	0.0148836	2.00775	0.912373	-0.270268	-0.163521	-0.274695	-0.108161
	1.12445	-0.696925	0.0999029	0.107714	0.0891577	0.000912684	1.96598	0.924524	0.470336	-0.311318	0.093123	0.0616042
	-2.45623	-0.177262	0.0213936	-0.0643048	0.0097321	0.0196196	1.81363	1.23469	-0.221202	0.392054	0.177877	0.0493168
	-3.88161	1.67714	-0.0434323	-0.0116684	0.0638125	-0.0186873
	-5.38267	-0.0273187	-0.0336963	0.0865683	0.0383593	-0.00527632
	-0.612484	-1.0616	0.00814423	-0.124962	-0.0532074	-0.0140351
	-5.79597	-0.2901	-0.122211	-0.0840531	-0.0365467	0.0187679
	0.294559	2.14685	-0.0850155	0.146122	-0.0673432	-0.00289109
	7.3261	0.908129	0.18427	0.0108346	0.0139554	0.0151174
	-3.27941	-0.515357	0.272603	0.0245972	-0.016193	-0.00609449
	1.01382	-0.985269	-0.234343	0.0741656	0.0969296	0.00233052
	4.23926	0.963163	-0.0511597	-0.0591994	-0.0380033	0.00727816
	-1.15576	-0.481557	-0.110798	0.0199286	-0.0533155	-0.00890997
	-4.11501	-0.369178	-0.11787	0.0727026	-0.0573107	-0.0034821
	-6.48578	1.35328	0.0272749	-0.15801	0.050239	0.00376035
	-3.68666	-0.149355	0.193046	-0.0323065	0.0027616	-0.0119008
	0.23263	1.40783	0.0803038	0.116492	-0.0374262	0.018653

## Sheet: PCA_analysis
	Contribution of the observations (%):
		F1	F2	F3	F4	F5	F6
	115	6.51754	7.91103	0.486138	3.37216	0.485604	4.67303
	300	1.55222	20.3348	0.0503546	0.605991	2.30928	0.193248
	60	26.7682	11.1468	1.87207	9.09942	0.357485	9.09806
	129	5.1632	7.30606	1.47621	1.76506	1.84212	7.74364
	126	0.312449	1.58405	3.52523	8.07262	17.3034	0.0291187
	73	1.49086	0.102477	0.161659	2.87712	0.206171	13.4558
	14	3.72323	9.17351	0.666281	0.0947311	8.86393	12.2073
	NoID_139	7.15966	0.00243397	0.401048	5.21422	3.203	0.97318
	NoID_140	0.0927016	3.67555	0.0234278	10.865	6.16252	6.88587
	NoID_141	8.30137	0.274468	5.27534	4.91562	2.90743	12.3129
	76	0.0214409	15.0314	2.55286	14.856	9.87193	0.292182
	105	13.263	2.68963	11.9933	0.0816762	0.423937	7.98885
	117	2.65759	0.866188	26.2477	0.420962	0.570779	1.29839
	NoID_137	0.253993	3.16597	19.3971	3.82716	20.4516	0.189861
	NoID_138	4.44098	3.02549	0.924456	2.43841	3.14381	1.85171
	41	0.330088	0.756296	4.33609	0.276327	6.18758	2.77513
	NoID_17	4.18445	0.444497	4.90726	3.67765	7.14967	0.42385
	134	10.3949	5.97275	0.262759	17.3717	5.4941	0.494296
	NoID_20	3.35864	0.0727509	13.1629	0.72619	0.016601	4.9509
	NoID_13	0.013373	6.46398	2.27774	9.44201	3.04905	12.1626
	Eigenvalues:
		F1	F2	F3	F4	F5	F6
	Eigenvalue	4.49818	1.23819	0.118979	0.0847714	0.0479267	0.0119597
	Variability (%)	74.9696	20.6365	1.98298	1.41286	0.798779	0.199328
	Cumulative %	74.9696	95.6061	97.589	99.0019	99.8007	100
