# Supplementary material for: Proteomic Insights on the Metabolism of Penicillium janczewskii during the Biotransformation of the Plant Terpenoid Labdanolic Acid
Source: Front Bioeng Biotechnol. 2017 Jul 31;5:45. doi: 10.3389/fbioe.2017.00045 (PMC5534450; doi:10.3389/fbioe.2017.00045)
Supplement: Supplementary file 2 [file data_sheet_2.xlsx]

## Sheet: Supplementary material 2
Proteomic insights on the metabolism of Penicillium janczewskii during the biotransformation of the plant terpenoid labdanolic acid
Running title: Labdanolic acid hydroxylation by fungi
Isabel Martins,a Adélia Varela,a,b Luís M.T. Frija,c Mónica A.S. Estevão,c Sébastien Planchon,d Jenny Renaut,d Carlos A.M. Afonso,c and Cristina Silva Pereiraa,*
a Instituto de Tecnologia Química e Biológica António Xavier, Universidade Nova de Lisboa (ITQB NOVA), Av. da República, 2780-157, Oeiras, Portugal
b Instituto Nacional Investigação Agrária e Veterinária, Av. da República, 2780-157, Oeiras, Portugal
c Instituto de Investigação do Medicamento (iMed.ULisboa), Faculdade de Farmácia da Universidade de Lisboa, Av. Prof. Gama Pinto, 1649-003 Lisboa, Portugal
d Luxembourg Institute of Science and Technology "Environmental Research and Innovation" (ERIN) department, Belvaux, Luxemburg
*Corresponding author: spereira@itqb.unl.pt
Protein identification in the 2DE gels of Penicillium janczewskii (differential protein spots after growth on labdanolic acid media)
Mycelial proteins
Secretome

## Sheet: MYCELIAL PROTEINS
3840
gi|255936199|ref|XP_002559126.1| Pc13g06930 [Penicillium chrysogenum Wisco
	Pc13g06930 [Penicillium chrysogenum Wisconsin 54-1255]							FASTs	1.1e-13
	2864.41	NADNTSCTWNFGIYPGTGAAT								NDEDTSCTWTFGIYPGAGDAT
	3259.91	WPAYTDQQVENNVVQ + kyn (W)								WPAYTDKQVAGGEVV
4012
gi|70984978 Mass: 17036 Score: 112 Expect: 4.4e-006 Queries matched: 17
	Nucleoside diphosphate kinase [Aspergillus fumigatus Af293]
	Observed	Mr(expt)	Mr(calc)	Delta	Start		End	Miss	Ions	Peptide
	1471.8335	1470.8262	1470.8306	-0.0044	18	-	30	1	34	R.GLIGPIISRFENR.G
	1652.9233	1651.9160	1651.9257	-0.0097	88	-	104	0	71	R.TILGATNPLASAPGTIR.G
3901
gi|255942649 Mass: 16539 Score: 367 Expect: 1.4e-031 Queries matched: 25
	Pc18g02490 [Penicillium chrysogenum Wisconsin 54-1255]
	Observed	Mr(expt)	Mr(calc)	Delta	Start		End	Miss	Ions	Peptide
	1541.8066	1540.7993	1540.8613	-0.0620	25	-	38	1	82	R.QGKLPIPGWVDTVK.T + kynurenin (W)
	1558.7598	1557.7525	1557.8110	-0.0585	110	-	123	2	54	K.IGVLETDEDKGGRR.I + Me-ester (DE)
	1959.0043	1957.9970	1958.0261	-0.0291	8	-	24	2	113	R.DVDAQKFISAYSAFLKR.Q
	2099.9570	2098.9497	2098.9596	-0.0098	39	-	56	0	99	K.TSASNELPPQDADWFYVR.A + kynurenin (W)
4014
gi|255955439|ref|XP_002568472.1| Pc21g14580 [Penicillium chrysogenum Wisco
	Pc21g14580 [Penicillium chrysogenum Wisconsin 54-1255]							FASTs	2.5e-11	blast	gi|121719277	BYS1 domain protein, putative [Aspergillus clavatus NRRL 1]
	2337.18	FIPGASYSEPIHHCAA								IPAGGSYSEALHHDSA
	1602.8	ICWAQGVNPGGSQTK								ICWPQGVNPGGSQTK
	1634.79	ICWAQGVNPGGSQTK + doubleox (W)
	2890.44	FNHSVNSVS
4023
gi|238506637|ref|XP_002384520.1| conserved hypothetical protein [Aspergill
	conserved hypothetical protein [Aspergillus flavus NRRL3357]							FASTs	1.3e-11
	1946	GQAAQITAFPQSIN								ASSAQLASFPQTIH
	3476.79	DAQHTYADIDGN								DAQHTFADLDGN
	1680.92	SIISIFGSTSVGA								SIKALYGGTSVGA
3851
gi|255949874 Mass: 36031 Score: 603 Expect: 3.5e-055 Queries matched: 34
	Pc22g17950 [Penicillium chrysogenum Wisconsin 54-1255]														GI:238491872: outer mitochondrial membrane protein porin [Aspergillus flavus NRRL3357].
	Observed	Mr(expt)	Mr(calc)	Delta	Start		End	Miss	Ions	Peptide
	1183.6919	1182.6846	1182.6033	0.0813	281	-	290	1	45	K.YRLDPSSFAK.A
	1407.7875	1406.7802	1406.7153	0.0649	48	-	61	0	87	K.SAHEGPIAGQLEAK.Y
	1559.9343	1558.9270	1558.8718	0.0552	149	-	162	1	83	K.GLKAEILTQYQPAK.Q
	1590.9246	1589.9173	1589.8678	0.0496	169	-	181	1	62	K.LNLYFKQPNLNAR.A
	1847.0536	1846.0463	1846.0213	0.0251	166	-	181	2	74	K.GAKLNLYFKQPNLNAR.A
	1903.0872	1902.0799	1902.0574	0.0225	149	-	165	2	97	K.GLKAEILTQYQPAKQSK.G
	2102.0188	2101.0115	2101.0075	0.0040	263	-	282	1	119	K.ASWDSTSGNAVGLEVASKYR.L + kynurenin (W)
3998
gi|238506637|ref|XP_002384520.1| conserved hypothetical protein [Aspergill
	conserved hypothetical protein [Aspergillus flavus NRRL3357]							FASTs	3.5e-06
	1946	GQAAQITAFPQSIN								ASSAQLASFPQTIH
		AQHTYADIDGN								AQHTFADLDGN
>gi|255936587|ref|XP_002559320.1| Pc13g08950 [Penicillium chrysogenum Wisco
	Pc13g08950 [Penicillium chrysogenum Wisconsin 54-1255]							FASTs	3.1e-08
	3707.67	ADQNVAQDND								ANKNVAKSSD
	2147.08	QTAKDAVADQQDEFTHNTK								SAAKDALSDKKDEFTHNTK
	1718.86	DAVADQQDEFTHNTK								DALSDKKDEFTHNTK
4060
gi|255936199|ref|XP_002559126.1| Pc13g06930 [Penicillium chrysogenum Wisco
	Pc13g06930 [Penicillium chrysogenum Wisconsin 54-1255]							FASTs	2e-13
	1450	WTINNMQR + kym (W) + oxidation (M)								WTLQDTKR
	2868.24	NADNTSCTWNFGIYPGTGAAT + kyn (W)								NDEDTSCTWTFGIYPGAGDAT
	3259.73	WPAYTDQQVENNVVQ + kyn (W)								WPAYTDKQVAGGEVV
4041
gi|255954547 Mass: 31806 Score: 231 Expect: 5.5e-018 Queries matched: 28												GI:115401250: succinate dehydrogenase iron-sulfur protein, mitochondrial precursor [Aspergillus terreus NIH2624].
	Pc21g09900 [Penicillium chrysogenum Wisconsin 54-1255]
	Observed	Mr(expt)	Mr(calc)	Delta	Start		End	Miss	Ions	Peptide
	1004.6498	1003.6425	1003.5814	0.0611	152	-	159	0	25	K.SIKPYLQR.D
	1174.6040	1173.5967	1173.5383	0.0584	242	-	250	0	35	R.CHTILNCTR.T
	1279.6329	1278.6256	1278.5728	0.0528	160	-	170	0	68	R.DTPTEDGLEFR.Q
	1446.8383	1445.8310	1445.7878	0.0432	79	-	90	1	53	R.IKNELDPTLTFR.R
	1602.9332	1601.9259	1601.8889	0.0370	79	-	91	2	11	R.IKNELDPTLTFRR.S
3918
gi|255946441|ref|XP_002563988.1| Pc20g15140 [Penicillium chrysogenum Wisco													GI:425765385: Allergen Asp f 15 [Penicillium digitatum Pd1] 240 240 100% 4e-78 78%
	Pc20g15140 [Penicillium chrysogenum Wisconsin 54-1255]							FASTs	6e-11
	1626.82	CYQIHYSDGKIDK								CYALHYSNGKVDK
	1195.69	TVSVSYDPK								TVSVSYDPK
	1609.8	CYQIHYSDGKIDK + NH3 loss
	1270.65	CYQIHYSDGK
	1253.63	CYQIHYSDGK + NH3 loss
3914
gi|144952798 Mass: 16448 Score: 184 Expect: 2.8e-013 Queries matched: 4
	16 kDa allergen [Penicillium chrysogenum]
	Observed	Mr(expt)	Mr(calc)	Delta	Start		End	Miss	Ions	Peptide
	1821.8922	1820.8849	1820.8437	0.0412	136	-	151	0	96	K.VYGCPQPVTLTADLCQ.-
	1949.9664	1948.9591	1948.9386	0.0205	135	-	151	1	88	K.KVYGCPQPVTLTADLCQ.-
1304
gi|119497213 Mass: 21680 Score: 85 Expect: 0.0022 Queries matched: 12
	NADH-quinone oxidoreductase, putative [Neosartorya fischeri NRRL 181]
	Observed	Mr(expt)	Mr(calc)	Delta	Start		End	Miss	Ions	Peptide
	1114.5797	1113.5724	1113.5243	0.0481	81	-	89	0	46	R.YGNFPAQWK.A + kynurenin (W)
	1596.8884	1595.8811	1595.8042	0.0769	177	-	191	0	39	R.QPTELELSIAEAQGK.A + Pyro-glu (N-term Q)
3905
gi|51702151 Mass: 16092 Score: 275 Expect: 2.2e-022 Queries matched: 15
	RecName: Full=Superoxide dismutase [Cu-Zn]
	Observed	Mr(expt)	Mr(calc)	Delta	Start		End	Miss	Ions	Peptide
	1014.6113	1013.6040	1013.5869	0.0171	107	-	116	0	72	K.LIGAESVLGR.T
	1353.7284	1352.7211	1352.7048	0.0163	117	-	129	0	56	R.TLVVHAGTDDLGR.G
	1555.8131	1554.8058	1554.7936	0.0122	138	-	154	0	42	K.TGNAGARPACGVIGIAA.-
	2844.2590	2843.2517	2843.2622	-0.0105	45	-	70	0	85	R.GFHIHQFGDNTNGCTSAGPHFNPFGK.T
3938
gi|51702125 Mass: 16000 Score: 348 Expect: 1.1e-029 Queries matched: 21
	RecName: Full=Superoxide dismutase [Cu-Zn]
	Observed	Mr(expt)	Mr(calc)	Delta	Start		End	Miss	Ions	Peptide
	1014.5908	1013.5835	1013.5869	-0.0034	106	-	115	0	81	K.LIGAESVLGR.T
	1555.7944	1554.7871	1554.7936	-0.0065	137	-	153	0	55	K.TGNAGARPACGVIGIAA.-
	2844.2788	2843.2715	2843.2622	0.0093	44	-	69	0	205	R.AFHVHQFGDNTNGCTSAGPHFNPFGK.E
2563
gi|255941672 Mass: 18109 Score: 111 Expect: 5.5e-006 Queries matched: 12													GI:93140599: RecName: Full=Peptidyl-prolyl cis-trans isomerase H; Short=PPIase H; AltName: Full=Rotamase H
	Pc16g13060 [Penicillium chrysogenum Wisconsin 54-1255]
	Observed	Mr(expt)	Mr(calc)	Delta	Start		End	Miss	Ions	Peptide
	1169.6224	1168.6151	1168.5413	0.0738	48	-	58	0	73	K.GFGYAGSAFHR.V
	1485.7668	1484.7595	1484.7081	0.0514	59	-	72	0	27	R.VISGFMAQGGDFTR.G
	1805.8914	1804.8841	1804.8519	0.0322	1	29	15	1		R.SIYGDKFDDENFTLK.H + Me-ester (DE)
3839
gi|255936199|ref|XP_002559126.1| Pc13g06930 [Penicillium chrysogenum Wisco
	Pc13g06930 [Penicillium chrysogenum Wisconsin 54-1255]							FASTs	1.1e-13
	2868.24	NADNTSCTWNFGIYPGTGAAT + kyn (W)								NDEDTSCTWTFGIYPGAGDAT
	3259.73	WPAYTDQQVENNVVQ + kyn (W)								WPAYTDKQVAGGEVV

## Sheet: SECRETOME
41	H-17
gi|46124711 Mass: 78637 Score: 383 Expect: 6.5e-033 Matches: 18											Score = 1047 bits (2707), Expect = 0.0
	hypothetical protein FG06733.1 [Gibberella zeae PH-1]									gi|3157413|emb|CAA04716.1| catalase [Claviceps purpurea]	Identities = 529/709 (75%), Positives = 596/709 (84%), Gaps = 8/709 (1%)
	Observed	Mr(expt)	Mr(calc)	ppm	Start		End	Miss	Ions	Peptide
	902.4482	901.4409	901.4406	0.33	152	-	159	0	---	R.DVHGFATR.F
	1184.5641	1183.5568	1183.6250	-57.64	262	-	270	2	---	K.WHWKSKQGK.A
	1200.6350	1199.6277	1199.6200	6.47	262	-	270	2	---	K.WHWKSKQGK.A + Oxidation (HW)
	1253.6096	1252.6023	1252.6717	-55.36	259	-	267	2	---	K.FVKWHWKSK.Q + 2 Trp->Kynurenin (W)
	1271.6163	1270.6090	1270.6207	-9.22	239	-	249	0	---	R.HVDGFGVHTFR.L
	1271.6163	1270.6091	1270.6207	-9.20	239	-	249	0	90	R.HVDGFGVHTFR.L
	1297.6322	1296.6249	1296.6615	-28.21	259	-	267	2	---	K.FVKWHWKSK.Q + Dioxidation (W); Oxidation (HW); Trp->Kynurenin (W)
	1307.6840	1306.6767	1306.6921	-11.80	72	-	82	0	---	R.GPTLLEDFIFR.Q
	1369.6995	1368.6922	1368.7038	-8.45	383	-	393	0	92	R.IFSYLDTQLNR.H
	1369.6995	1368.6922	1368.7038	-8.42	383	-	393	0	---	R.IFSYLDTQLNR.H
	1460.7249	1459.7176	1459.7307	-9.00	370	-	382	0	108	R.GIDFTEDPLLQGR.I
	1460.7249	1459.7176	1459.7307	-8.97	370	-	382	0	---	R.GIDFTEDPLLQGR.I
	1563.8400	1562.8327	1562.8457	-8.29	72	-	84	1	---	R.GPTLLEDFIFRQK.I
	1661.8177	1660.8104	1660.8223	-7.15	236	-	249	1	---	R.SFRHVDGFGVHTFR.L
	1720.8918	1719.8845	1719.8944	-5.75	68	-	82	1	---	K.AGERGPTLLEDFIFR.Q
	1720.8919	1719.8846	1719.8944	-5.72	68	-	82	1	72	K.AGERGPTLLEDFIFR.Q
	1977.0488	1976.0415	1976.0479	-3.25	68	-	84	2	---	K.AGERGPTLLEDFIFRQK.I
	2211.1050	2210.0977	2210.2284	-59.11	517	-	535	2	---	K.NVLYQLNKISHDIAVRVGR.A + Oxidation (HW)
60	H-20
gi| Mass: 52914 Score: 105 Expect: 4.1e-005 Matches: 6											Score = 634 bits (1635), Expect = 0.0
	Pc21g00870 [Penicillium chrysogenum Wisconsin 54-1255]									gi|169770151|ref|XP_001819545.1| leucine aminopeptidase 2 [Aspergillus oryzae RIB40]	Identities = 331/479 (69%), Positives = 392/479 (82%), Gaps = 7/479 (1%)
	Observed	Mr(expt)	Mr(calc)	ppm	Start		End	Miss	Ions	Peptide
	1059.4789	1058.4716	1058.4669	4.46	379	-	387	0	39	R.SDYDGFISR.G
	1059.4789	1058.4716	1058.4669	4.47	379	-	387	0	---	R.SDYDGFISR.G
	1249.6517	1248.6444	1248.6503	-4.68	368	-	378	0	---	K.LPYIPTAFDGR.S
	1249.6517	1248.6445	1248.6503	-4.66	368	-	378	0	14	K.LPYIPTAFDGR.S
	1377.7487	1376.7414	1376.7452	-2.79	367	-	378	1	52	K.KLPYIPTAFDGR.S
	1377.7487	1376.7414	1376.7452	-2.76	367	-	378	1	---	K.KLPYIPTAFDGR.S
73	I-10
gi|255941434 Mass: 79912 Score: 201 Expect: 1e-014 Matches: 12											Score = 1085 bits (2805), Expect = 0.0
	Pc16g11860 [Penicillium chrysogenum Wisconsin 54-1255]									gi|82754305|gb|ABB89950.1| catalase [Penicillium citrinum]	Identities = 590/716 (82%), Positives = 639/716 (89%), Gaps = 5/716 (1%)
	Observed	Mr(expt)	Mr(calc)	ppm	Start		End	Miss	Ions	Peptide
	902.4626	901.4553	901.4406	16.3	158	-	165	0	---	R.DVHGFATR.F
	1184.5804	1183.5731	1183.5734	-0.24	94	-	102	1	---	R.FDHERVPER.A
	1184.5804	1183.5732	1183.5734	-0.21	94	-	102	1	27	R.FDHERVPER.A
	1271.6331	1270.6258	1270.6207	3.97	245	-	255	0	75	R.HVDGFGVHTFR.L
	1271.6331	1270.6258	1270.6207	4.00	245	-	255	0	---	R.HVDGFGVHTFR.L
	1369.7146	1368.7073	1368.7038	2.61	389	-	399	0	---	R.LFSYLDTQLNR.H
	1369.7146	1368.7073	1368.7038	2.61	389	-	399	0	17	R.LFSYLDTQLNR.H
	1460.7372	1459.7299	1459.8300	-68.55	265	-	276	2	---	K.LVKFHWKGLQGK.A + Oxidation (HW); Trp->Kynurenin (W)
	1460.7372	1459.7299	1459.8300	-68.53	265	-	276	2	---	K.LVKFHWKGLQGK.A + Oxidation (HW); Trp->Kynurenin (W)
	1677.9302	1676.9229	1676.8172	63.0	242	-	255	1	---	R.SFRHVDGFGVHTFR.L + Oxidation (HW)
	1731.8972	1730.8899	1730.8965	-3.78	400	-	414	0	---	R.HGGPNFEQLPINRPR.A
	1731.8972	1730.8899	1730.8965	-3.77	400	-	414	0	56	R.HGGPNFEQLPINRPR.A
gi|1827812 Mass: 51673 Score: 118 Expect: 2e-006 Matches: 2
	Chain D, Bovine Mitochondrial F1-Atpase Complexed With Aurovertin B
	Observed	Mr(expt)	Mr(calc)	ppm	Start		End	Miss	Ions	Peptide
	1406.6890	1405.6817	1405.6739	5.56	180	-	193	0	118	K.AHGGYSVFAGVGER.T
	1406.6890	1405.6817	1405.6739	5.58	180	-	193	0	---	K.AHGGYSVFAGVGER.T
76	I-18
gi|67524229 Mass: 79397 Score: 75 Expect: 0.04 Matches: 8											Score = 1461 bits (3781), Expect = 0.0
	hypothetical protein AN2572.2 [Aspergillus nidulans FGSC A4]									gi|74597328|sp|Q5BA58.1|DPP5_EMENI RecName: Full=Probable dipeptidyl-peptidase 5; AltName: Full=Dipeptidyl-peptidase V; Short=DPP V; Short=DppV; Flags: Precursor	Identities = 722/722 (100%), Positives = 722/722 (100%), Gaps = 0/722 (0%)
	Observed	Mr(expt)	Mr(calc)	ppm	Start		End	Miss	Ions	Peptide
	1460.4857	1459.4784	1459.6653	-128.04	592	-	602	0	---	K.ISTEELWFMER.E + Oxidation (M); Trp->Kynurenin (W)
	1460.4857	1459.4784	1459.6653	-128.02	592	-	602	0	---	K.ISTEELWFMER.E + Oxidation (M); Trp->Kynurenin (W)
	1488.5155	1487.5082	1487.6602	-102.17	592	-	602	0	---	K.ISTEELWFMER.E + Dioxidation (W); Oxidation (M)
	1488.5155	1487.5082	1487.6602	-102.17	592	-	602	0	---	K.ISTEELWFMER.E + Dioxidation (W); Oxidation (M)
	1784.8390	1783.8317	1783.9832	-84.92	644	-	659	0	75	R.LPVAEGLSLFNVLQER.G
	1784.8390	1783.8317	1783.9832	-84.92	644	-	659	0	---	R.LPVAEGLSLFNVLQER.G
	2632.4731	2631.4658	2631.2506	81.8	467	-	489	0	---	K.TYPLAFLIHGGPQGAWYNSWSSR.W + Oxidation (HW); 2 Trp->Kynurenin (W)
	2632.4731	2631.4659	2631.2506	81.8	467	-	489	0	---	K.TYPLAFLIHGGPQGAWYNSWSSR.W + Oxidation (HW); 2 Trp->Kynurenin (W)
gi|4530621 Mass: 78225 Score: 53 Expect: 6.2 Matches: 7											Score = 1395 bits (3610), Expect = 0.0
	M antigen [Ajellomyces capsulatus]									gi|30172981|sp|Q9Y7C2.1|CATB_AJECA RecName: Full=Catalase B	Identities = 698/704 (99%), Positives = 700/704 (99%), Gaps = 0/704 (0%)
	Observed	Mr(expt)	Mr(calc)	ppm	Start		End	Miss	Ions	Peptide
	1661.6372	1660.6299	1660.7845	-93.09	451	-	464	0	---	R.ELSPSFNDVWSQPR.L
	1731.7311	1730.7238	1730.8965	-99.75	378	-	392	0	50	R.HGGPNFEQLPINRPR.I
	1731.7311	1730.7238	1730.8965	-99.74	378	-	392	0	---	R.HGGPNFEQLPINRPR.I
	1987.9044	1986.8971	1987.0487	-76.27	250	-	268	1	---	K.TLQGRAGLVWEEAQALGGK.N + Trp->Kynurenin (W)
	2211.1050	2210.0977	2210.0869	4.92	255	-	274	1	---	R.AGLVWEEAQALGGKNPDFHR.Q + Oxidation (HW)
	2298.1477	2297.1404	2297.1400	0.17	7	-	26	2	---	K.GPLDRRHDTLSDPTDQFLSK.F
	2308.0696	2307.0623	2307.2012	-60.17	512	-	532	1	---	R.RVALAIGVEPPSPDPTFYHNK.A
14	L-6
gi|255941434 Mass: 79912 Score: 375 Expect: 4.1e-032 Matches: 18											Score = 1085 bits (2805), Expect = 0.0
	Pc16g11860 [Penicillium chrysogenum Wisconsin 54-1255]									gi|82754305|gb|ABB89950.1| catalase [Penicillium citrinum]	Identities = 590/716 (82%), Positives = 639/716 (89%), Gaps = 5/716 (1%)
	Observed	Mr(expt)	Mr(calc)	ppm	Start		End	Miss	Ions	Peptide
	902.4587	901.4514	901.4406	12.0	158	-	165	0	58	R.DVHGFATR.F
	902.4587	901.4514	901.4406	12.0	158	-	165	0	---	R.DVHGFATR.F
	1083.6279	1082.6206	1082.6196	0.93	518	-	526	0	---	R.NNVIIQLNR.I
	1184.5751	1183.5678	1183.5734	-4.74	94	-	102	1	34	R.FDHERVPER.A
	1184.5751	1183.5678	1183.5734	-4.72	94	-	102	1	---	R.FDHERVPER.A
	1271.6292	1270.6219	1270.6207	0.89	245	-	255	0	93	R.HVDGFGVHTFR.L
	1271.6292	1270.6219	1270.6207	0.93	245	-	255	0	---	R.HVDGFGVHTFR.L
	1369.7129	1368.7056	1368.7038	1.36	389	-	399	0	85	R.LFSYLDTQLNR.H
	1369.7129	1368.7056	1368.7038	1.37	389	-	399	0	---	R.LFSYLDTQLNR.H
	1460.7343	1459.7270	1459.8300	-70.55	265	-	276	2	---	K.LVKFHWKGLQGK.A + Oxidation (HW); Trp->Kynurenin (W)
	1460.7343	1459.7270	1459.8300	-70.52	265	-	276	2	---	K.LVKFHWKGLQGK.A + Oxidation (HW); Trp->Kynurenin (W)
	1560.7430	1559.7357	1559.7441	-5.36	151	-	165	1	---	R.GSADTARDVHGFATR.F
	1560.7430	1559.7358	1559.7441	-5.33	151	-	165	1	38	R.GSADTARDVHGFATR.F
	1581.8131	1580.8058	1580.8172	-7.17	91	-	102	2	---	K.IQRFDHERVPER.A
	1611.9225	1610.9152	1610.9216	-3.97	513	-	526	1	24	K.SSVVRNNVIIQLNR.I
	1611.9225	1610.9152	1610.9216	-3.97	513	-	526	1	---	K.SSVVRNNVIIQLNR.I
	1661.8232	1660.8159	1660.8223	-3.84	242	-	255	1	---	R.SFRHVDGFGVHTFR.L
	1731.9015	1730.8942	1730.8965	-1.30	400	-	414	0	---	R.HGGPNFEQLPINRPR.A
115	L-17
gi|255938959 Mass: 48498 Score: 126 Expect: 3.2e-007 Matches: 3											Score = 457 bits (1176), Expect = 4e-154
	Pc15g00210 [Penicillium chrysogenum Wisconsin 54-1255]									gi|70985687|ref|XP_748349.1| GPI-anchored cell wall beta-1,3-endoglucanase EglC [Aspergillus fumigatus Af293]	Identities = 225/311 (72%), Positives = 255/311 (82%), Gaps = 3/311 (1%)
	Observed	Mr(expt)	Mr(calc)	ppm	Start		End	Miss	Ions	Peptide
	1365.6716	1364.6643	1364.6684	-3.02	49	-	61	0	---	K.NLVGTDNAFTSAR.L
	1365.6716	1364.6644	1364.6684	-3.00	49	-	61	0	126	K.NLVGTDNAFTSAR.L
	2873.4446	2872.4373	2872.4243	4.53	235	-	261	0	---	K.EVWITETGWPVTGPTENLAVANTANAK.Q + Trp->Kynurenin (W)
117	L-19
gi|255938959 Mass: 48498 Score: 116 Expect: 3.2e-006 Matches: 3											Score = 457 bits (1176), Expect = 4e-154
	Pc15g00210 [Penicillium chrysogenum Wisconsin 54-1255]									gi|70985687|ref|XP_748349.1| GPI-anchored cell wall beta-1,3-endoglucanase EglC [Aspergillus fumigatus Af293]	Identities = 225/311 (72%), Positives = 255/311 (82%), Gaps = 3/311 (1%)
	Observed	Mr(expt)	Mr(calc)	ppm	Start		End	Miss	Ions	Peptide
	1365.6726	1364.6653	1364.6684	-2.28	49	-	61	0	---	K.NLVGTDNAFTSAR.L
	1365.6726	1364.6653	1364.6684	-2.28	49	-	61	0	116	K.NLVGTDNAFTSAR.L
	2873.4475	2872.4402	2872.4243	5.54	235	-	261	0	---	K.EVWITETGWPVTGPTENLAVANTANAK.Q + Trp->Kynurenin (W)
105	M-8
gi|328854667 Mass: 107272 Score: 56 Expect: 3.3 Matches: 12
	hypothetical protein MELLADRAFT_37772 [Melampsora larici-populina 98AG31]
	Observed	Mr(expt)	Mr(calc)	ppm	Start		End	Miss	Ions	Peptide
	947.5253	946.5180	946.5600	-44.31	897	-	904	1	---	K.FLAIEKAR.E
	947.5253	946.5181	946.5600	-44.28	897	-	904	1	38	K.FLAIEKAR.E
	1045.5542	1044.5469	1044.6113	-61.67	345	-	352	2	---	R.MLEQKRLK.R
	1077.5219	1076.5146	1076.5866	-66.84	894	-	902	1	---	K.DNKFLAIEK.A
	1153.6229	1152.6156	1152.5662	42.8	907	-	916	1	---	K.DEADLAYKTK.I
	1249.6431	1248.6358	1248.6615	-20.56	313	-	322	1	---	R.FVRELAFDPR.A
	1362.6304	1361.6231	1361.6622	-28.71	243	-	252	2	---	K.AHKYERQQMR.D + Oxidation (M)
	1558.7631	1557.7558	1557.8587	-66.02	75	-	89	2	---	R.QNGSLRGASKNSLVK.T
	1715.8932	1714.8859	1714.9465	-35.31	815	-	829	1	---	K.ELIETIETQLATAKR.I
	1742.8862	1741.8789	1741.9475	-39.36	316	-	330	2	---	R.ELAFDPRAKPSDRLK.T
	2020.9906	2019.9833	2019.9861	-1.38	126	-	143	2	---	K.RFGEGDSSLTPEEKALER.F
	2639.4153	2638.4080	2638.0837	123	290	-	312	1	---	R.ANAQSDNSHKLSNTDPDEDMYDR.F + Oxidation (M)
gi|255952813 Mass: 52914 Score: 53 Expect: 6.6 Matches: 9											Score = 634 bits (1635), Expect = 0.0
	Pc21g00870 [Penicillium chrysogenum Wisconsin 54-1255]									gi|169770151|ref|XP_001819545.1| leucine aminopeptidase 2 [Aspergillus oryzae RIB40]	Identities = 331/479 (69%), Positives = 392/479 (82%), Gaps = 7/479 (1%)
	Observed	Mr(expt)	Mr(calc)	ppm	Start		End	Miss	Ions	Peptide
	1059.4702	1058.4629	1058.4669	-3.75	379	-	387	0	---	R.SDYDGFISR.G
	1249.6431	1248.6358	1248.6503	-11.57	368	-	378	0	---	K.LPYIPTAFDGR.S
	1312.6487	1311.6414	1311.6572	-12.00	86	-	96	0	---	K.QPQVHTWTTAK.T + Oxidation (HW)
	1377.7324	1376.7251	1376.7452	-14.60	367	-	378	1	---	K.KLPYIPTAFDGR.S
	1377.7324	1376.7251	1376.7452	-14.59	367	-	378	1	40	K.KLPYIPTAFDGR.S
	1830.0034	1828.9961	1828.9431	29.0	451	-	467	1	---	K.YANSLASIPRHSATPTK.R + Oxidation (HW)
	1830.0034	1828.9961	1828.9431	29.0	451	-	467	1	---	K.YANSLASIPRHSATPTK.R + Oxidation (HW)
	1890.9963	1889.9890	1889.9999	-5.78	3	-	19	0	---	K.WSLLITHLSVAFAEAGR.R + Oxidation (HW); Trp->Kynurenin (W)
	2043.0475	2042.0402	2042.1061	-32.27	3	-	20	1	---	K.WSLLITHLSVAFAEAGRR.K + Oxidation (HW)
134	M-11
gi|255952813 Mass: 52914 Score: 61 Expect: 0.94 Matches: 4											Score = 634 bits (1635), Expect = 0.0
	Pc21g00870 [Penicillium chrysogenum Wisconsin 54-1255]									gi|169770151|ref|XP_001819545.1| leucine aminopeptidase 2 [Aspergillus oryzae RIB40]	Identities = 331/479 (69%), Positives = 392/479 (82%), Gaps = 7/479 (1%)
	Observed	Mr(expt)	Mr(calc)	ppm	Start		End	Miss	Ions	Peptide
	1223.5703	1222.5630	1222.7146	-123.97	461	-	471	2	---	R.HSATPTKRVVK.K
	1223.5703	1222.5630	1222.7146	-123.96	461	-	471	2	---	R.HSATPTKRVVK.K
	1377.7488	1376.7415	1376.7452	-2.70	367	-	378	1	61	K.KLPYIPTAFDGR.S
	1377.7488	1376.7415	1376.7452	-2.69	367	-	378	1	---	K.KLPYIPTAFDGR.S
129	M-18
gi|238493647 Mass: 81007 Score: 82 Expect: 0.0081 Matches: 5
	secreted dipeptidyl peptidase DppV [Aspergillus flavus NRRL3357]
	Observed	Mr(expt)	Mr(calc)	ppm	Start		End	Miss	Ions	Peptide
	1083.6639	1082.6566	1082.5760	74.4	194	-	203	0	---	R.FNAVFSGTLK.K
	1083.6639	1082.6567	1082.5760	74.5	194	-	203	0	76	R.FNAVFSGTLK.K
	1235.6598	1234.6525	1234.6526	-0.04	1	-	11	1	---	-.MKSVLNMGALR.W + Oxidation (M)
	1879.9503	1878.9430	1878.9476	-2.41	372	-	388	1	---	R.SRLFSIPADAGDDYKPK.N
	1879.9503	1878.9430	1878.9476	-2.40	372	-	388	1	---	R.SRLFSIPADAGDDYKPK.N
126	O-9
gi|346326084 Mass: 32666 Score: 56 Expect: 2.9 Matches: 7
	cytochrome P450 monooxygenase, putative [Cordyceps militaris CM01]
	Observed	Mr(expt)	Mr(calc)	ppm	Start		End	Miss	Ions	Peptide
	1238.7010	1237.6937	1237.6303	51.3	187	-	197	0	---	R.VQDPELLDGPR.Q
	1238.7010	1237.6938	1237.6303	51.3	187	-	197	0	41	R.VQDPELLDGPR.Q
	1252.7131	1251.7058	1251.6109	75.9	204	-	213	1	---	K.TPGQENWHRK.W
	1252.7131	1251.7059	1251.6109	75.9	203	-	212	1	---	R.KTPGQENWHR.K
	1624.8944	1623.8871	1623.9065	-11.93	240	-	252	1	---	K.MIIANVLLRCHLR.F + Oxidation (M)
	1952.8431	1951.8358	1952.0884	-129.38	55	-	72	0	---	R.VFPDWSKPVVAALLPTGR.R
	2299.1841	2298.1768	2298.0284	64.6	214	-	231	1	---	K.WHCNHLNFGHSRIVCPGR.F + 3 Oxidation (HW); Trp->Kynurenin (W)
300	N-2
gi|302505575 Mass: 55439 Score: 127 Expect: 2.6e-007 Matches: 5
	FAD/FMN-containing isoamyl alcohol oxidase MreA-like, putative [Arthroderma benhamiae CBS 112371]
	Observed	Mr(expt)	Mr(calc)	ppm	Start		End	Miss	Ions	Peptide
	1016.4852	1015.4779	1015.4836	-5.54	76	-	84	0	---	K.NTGHDFLGR.S
	1016.4852	1015.4780	1015.4836	-5.51	76	-	84	0	54	K.NTGHDFLGR.S
	1030.5107	1029.5034	1029.4186	82.4	1	-	8	0	---	-.MQTDSSWR.S + Oxidation (M); Trp->Kynurenin (W)
	1469.8108	1468.8035	1468.8150	-7.85	72	-	84	1	63	R.LVIKNTGHDFLGR.S
	1469.8108	1468.8035	1468.8150	-7.85	72	-	84	1	---	R.LVIKNTGHDFLGR.S
